# Supplementary material for: Serum cortisol level as marker of stress in camels: relationship with immunological profile
Source: Front Vet Sci. 2025 Mar 25;12:1570564. doi: 10.3389/fvets.2025.1570564 (PMC11975896; doi:10.3389/fvets.2025.1570564)
Supplement: Supplementary file 1 [file Table_1.xlsx]

## Sheet: Data
Group	Animal ID	Age (y)	Sex	Breed	Pregnant	Lactation	Cortisol (ng/mL)
H	H1	5	Female	Maj	Yes	NL	30.261
H	H2	7	Female	Maj	Yes	NL	14.0319
H	H3	8	Female	Maj	Yes	NL	11.1387
H	H4	7	Female	Maj	Yes	NL	12.2322
H	H5	5	Female	Maj	Yes	NL	6.65811
H	H6	7	Female	Maj	No	NL	6.2896
H	H7	8	Female	Maj	Yes	NL	14.613
H	H8	8	Female	Maj	Yes	NL	6.075
H	H9	6	Female	Maj	No	NL	17.8741
H	H10	9	Male	Maj	No	NL	7.2759
H	H11	7	Male	Mag	No	NL	8.72691
H	H12	6	Female	Maj	Yes	L	6.24575
H	H13	9	Male	Mag	-	-	4.76309
H	H14	5	Female	Maj	Yes	L	22.4606
H	H15	6	Female	Maj	Yes	L	6.56294
H	H16	6	Female	Mag	Yes	L	6.20237
H	H17	10	Female	Maj	Yes	L	5.83216
H	H18	8	Female	Mag	Yes	L	5.87157
H	H19	5	Female	Maj	Yes	L	6.37873
H	H20	7	Female	Maj	Yes	L	4.44201
H	H21	8	Female	Maj	Yes	L	5.22129
H	H22	3	Female	Mag	Yes	L	4.15553
H	H23	5	Female	Maj	Yes	L	5.75458
H	H24	7	Female	Maj	Yes	L	5.06089
H	H25	5	Male	Maj	-	-	6.42404
H	H26	9	Female	Mag	Yes	L	4.31872
H	H27	6	Female	Mag	Yes	L	5.49544
H	H28	6	Male	Maj	-	-	5.9114
H	H29	8	Female	Mag	Yes	L	7.2759
H	H30	9	Male	Mag	-	-	6.33392
H	H31	5	Female	Mag	Yes	L	5.32148
H	H32	7	Female	Mag	Yes	L	9.49328
H	H33	6	Female	Maj	Yes	L	14.4647
H	H34	4	Female	Maj	Yes	L	5.6042
H	H35	8	Female	Mag	Yes	L	7.00836
H	H36	10	Male	Maj	-	-	5.71639
H	H37	6	Female	Maj	Yes	L	6.90548
H	H38	5	Female	Mag	Yes	L	9.33239
H	H39	12	Male	Mag	-	-	6.2896
H	H40	10	Female	Mag	Yes	L	16.3914
H	H41	6	Female	Mag	Yes	L	15.0708
H	H42	5	Female	Mag	Yes	L	26.9738
H	H43	5	Female	Maj	Yes	L	10.5478
H	H44	4	Female	Maj	Yes	L	9.33239
H	H45	10	Female	Mag	Yes	L	13.6167
H	H46	6	Female	Mag	Yes	L	19.107
H	H47	3	Female	Maj	Yes	L	9.7422
H	H48	9	Female	Maj	Yes	L	16.5674
H	H49	7	Female	Mag	Yes	L	10.3608
H	H50	6	Female	Mag	Yes	L	7.98411
H	H51	12	Male	Sawah	-	-	7.22118
H	H52	2	Female	Sawah	Yes	L	9.41234
H	H53	7	Female	Sawah	Yes	L	5.99233
H	H54	6	Female	Sawah	Yes	L	7.22118
H	H55	10	Female	Sawah	Yes	L	10.3608
H	H56	8	Female	Sawah	Yes	L	7.73703
H	H57	6	Female	Sawah	Yes	L	9.57522
H	H58	6	Female	Sawah	Yes	L	7.50117
H	H59	5	Female	Sawah	Yes	L	9.41234
H	H60	8	Female	Sawah	Yes	L	4.08877
H	H61	11	Female	Maj	Yes	NL	16.242
H	H62	13	Female	Maj	No	L	13.1901
H	H63	2	Female	Mag	No	NL	13.9472
H	H64	6	Female	Mag	No	NL	9.04999
H	H65	12	Female	Mag	No	NL	11.3817
H	H66	9	Female	Mag	No	L	6.72888
H	H67	10	Female	Mag	No	L	11.0908
H	H68	12	Female	Maj	No	L	7.8047
H	H69	11	Female	Maj	No	NL	7.84779
H	H70	12	Female	Maj	No	NL	14.6597
H	H71	5	Female	Mag	No	NL	10.9493
H	H72	4	Female	Maj	No	NL	11.0197
H	H73	6	Female	Mag	No	NL	28.5839
H	H74	3	Female	Mag	No	NL	12.6592
H	H75	4	Female	Maj	No	NL	11.8386
H	H76	2	Male	Maj	-	-	9.60708
H	H77	2	Female	Maj	No	NL	9.90434
H	H78	9	Female	Maj	No	NL	28.8419
H	H79	13	Female	Maj	No	NL	11.308
H	H80	13	Male	Maj	-	-	6.46261
H	H81	10	Female	Maj	No	NL	13.9472
H	H82	11	Female	Maj	No	NL	7.31406
H	H83	5	Female	Maj	No	NL	17
H	H84	4	Female	Maj	No	NL	12
H	H85	3	Male	Omani	-	-	5.07182
H	H86	3	Male	Omani	-	-	6.98399
H	H87	6	Male	Omani	-	-	6.60205
H	H88	8	Female	Omani	Yes	NL	7.91497
H	H89	7	Female	Omani	Yes	NL	9.19051
H	H90	9	Female	Omani	Yes	NL	9.26578
H	H91	10	Female	Omani	Yes	NL	13.3015
H	H92	5	Female	Omani	Yes	NL	6.6945
H	H93	7	Female	Omani	Yes	NL	7.56624
H	H94	10	Female	Omani	Yes	NL	6.60205
H	H95	1	Female	Omani	No	NL	6.37931
H	H96	1	Male	Omani	-	-	18.1691
H	H97	8	Male	Omani	-	-	9.26578
H	H98	5	Female	Omani	No	NL	9.49701
H	H99	0.5	Female	Omani	No	NL	7.18766
H	H100	0.5	Female	Omani	No	NL	4.52121
H	H101	0.5	Male	Omani	-	-	3.55986
H	H102	1.5	Male	Omani	-	-	18.7619
H	H103	1.5	Female	Omani	No	NL	8.96997
H	H104	2	Female	Omani	No	NL	9.98514
H	H105	8	Female	Omani	No	NL	20.2495
H	H106	10	Female	Omani	Yes	NL	32.5841
SL	SL1	2	Male	Hamra	-	-	26.9738
SL	SL2	2	Male	Hamra	-	-	24.4323
SL	SL3	2	Male	Hamra	-	-	45.0788
SL	SL4	2	Male	Hamra	-	-	209.892
SL	SL5	2	Male	Maj	-	-	209.892
SL	SL6	2	Male	Maj	-	-	95.1673
SL	SL7	2	Male	Maj	-	-	115.667
SL	SL8	2	Male	Hamra	-	-	65.9691
SL	SL9	2	Male	Hamra	-	-	250
SL	SL10	2	Male	Hamra	-	-	147.239
SL	SL11	2	Male	Hamra	-	-	33.184
SL	SL12	2	Male	Mag	-	-	69.2253
SL	SL13	2	Male	Mag	-	-	100.286
SL	SL14	2	Male	Hamra	-	-	178.754
SL	SL15	2	Male	Hamra	-	-	210
SL	SL16	2	Male	Hamra	-	-	189.74
SL	SL17	2	Male	Hamra	-	-	41.3595
SL	SL18	2	Male	Mag	-	-	122.162
SL	SL19	2	Male	Mag	-	-	105.745
SL	SL20	2	Male	Hamra	-	-	90.3634
S	S1	12	Female	Maj	Yes	NL	10.0891
S	S2	12	Female	Maj	Yes	NL	8.68753
S	S3	12	Female	Maj	No	L	9.84384
S	S4	14	Female	Mag	No	L	22.8172
S	S5	8	Female	Mag	No	NL	8.48986
S	S6	7	Female	Maj	Yes	NL	14.3484
S	S7	2	Female	Mag	No	NL	7.76197
S	S8	2	Female	Mag	No	NL	6.97584
S	S9	2	Female	Maj	No	NL	8.25194
S	S11	15	Female	Mag	No	NL	75
S	S12	13	Female	Mag	No	NL	15
S	S13	2	Female	Mag	No	NL	10.5398
S	S14	3	Female	Maj	No	NL	25.9351
S	S15	5	Female	Mag	No	NL	17.9264
S	S16	4	Female	Mag	No	NL	11.8386
S	S17	4	Female	Maj	No	NL	13.0995
S	S18	6	Female	Mag	No	NL	28.5839
S	S19	8	Female	Maj	No	NL	11.0908
S	S20	2	Male	Mag	-	-	57.6473
S	S21	3	Female	Maj	No	NL	13.0995
S	S22	2	Male	Mag	-	-	12.4049
S	S23	6	Female	Maj	No	NL	46.1921
S	S24	3	Male	Maj	-	-	11.8386
S	S25	3	Female	Maj	No	NL	14.6597
S	S26	3	Female	Maj	No	NL	23.0092
S	S27	3	Female	Maj	No	NL	29.9043
S	S28	3	Male	Maj	-	-	9
ME	ME1	12	Female	Maj	No	NL	201
ME	ME2	10	Female	Maj	No	NL	60.218
ME	ME3	10	Female	Maj	No	NL	142
ME	ME4	8	Female	Maj	No	NL	58
ME	ME5	9	Female	Maj	No	NL	31.018
ME	ME6	10	Female	Mag	No	NL	24
ME	ME7	8	Female	Maj	No	NL	162
ME	ME8	6	Female	Mag	No	NL	196
ME	ME9	6	Female	Mag	No	NL	45.2567
ME	ME10	14	Female	Mag	No	NL	212
ME	ME11	16	Female	Maj	No	NL	201
ME	ME12	15	Female	Maj	No	NL	48
ME	ME13	13	Female	Maj	No	NL	105.594
ME	ME14	11	Female	Maj	No	NL	85
ME	ME15	8	Female	Maj	No	NL	19
ME	ME16	10	Female	Maj	No	NL	83
H : Clinically healthy camels
SL Camaled admitted for normal slautering
S Camaled affected by Surra (Trypanosoma evansi infection)
ME Camaled with clinical metritis
Maj Majaheem breed
Mag Magateer breed
Sawah Sawahle breed
L Lactating animal
NL Non lactating animal
